# Supplementary material for: The pKa Distribution of Drugs: Application to Drug Discovery
Source: Perspect Medicin Chem. 2007 Sep 17;1:25–38. (PMC2754920)
Supplement: Supplementary file 1 — The Williams33 dataset has been provided as supplementary material. [file Foye_for_manuscript.xls]

## Sheet: Sheet1
Drug	HA	HA 2	HA 3	HB	HB 2	HB 3	CNS	Notes
8-Chlorotheophylline	8.2
a-Acetylmethadol				8.6			1
Acebutolol				9.2
Acenocoumarol	4.7
Acetaminophen	9.7						1
Acetanilide				0.5			1
Acetazolamide	7.4	9.1					1
Acetohydroxamic acid	9.4
Acetysalicylic acid	3.5
Acyclovir	9.3			2.3
Adriamycin				8.2
Ajamaline				8.2
Albuterol	10.3			9.3
Alclofenac	4.3
Alfentanil				6.5			1
Allobarbitol	7.8						1
Allopurinol	9.4
Alphaprodine				8.7			1
Alprenolol				9.7
Altretamine				10.3
Amantadine				9			1
Amidinocillin	3.4			8.9
Amiloride				8.7
Aminoacrine				10
Aminocaproic acid	4.4			10.8
Aminohippuric acid	3.8
Aminopterin	5.5
Aminopyrine				5
Aminothiadiazole				3.2
Amiodarone				6.6
Amitriptyline				9.4			1
Amobarbital	7.8						1
Amoxapine				7.6			1
Amoxicillin	2.4			9.6
Amphotericin B	5.5			10
Ampicillin	2.5			7.2
Anileridine				3.7	7.5		1
Antazoline				2.5	10.1
Antipyrine				1.5
Apomorphine	8.9			7			1
Aprobarbital	8						1
Ascorbic acid	4.2	11.6
Atenolol				9.6
Atropine				9.8			1
Azatadine				9.3			1
Azathioprine	8
Azlocillin	2.8
Aztrenam	0.7	2.9		3.9
Bacampicillin				6.8
Baclofen	5.4			9.5			1
Barbital	7.9						1
Bendroflumethiazide	8.5
Benzocaine				2.5
Benzphetamine				6.6			1
Benzquinamide				5.9			1
Benztropine				10			1
Betahistine				3.5	9.8
Betaprodine				8.7			1
Bethanidine				10.6
Bromazepam	11			2.9			1
Bromocriptine				9.8			1
Bromodiphenhydramine				4.9
Brucine				8.2	2.5		1
Bufuralol				8.9
Bumetanide	5.2	10
Bunolol				9.3
Bupivacaine				8.1
Bupropion				7			1
Burimamide				7.5
Butabarbital	7.9						1
Butacaine				9
Butaclamol				7.2			1
Butamben				5.4
Butorphanol				8.6			1
Butylated hydroxytoluene	7.5
Butylparaben	8.5
Camptothecin				10.8
Captopril	3.7	9.8
Carbachol				4.8
Carbenicillin	2.7
Carbenoxolone	6.7	7.1
Carbinoxamine				8.1
Carisoprodol				4.2
Carpindolol				8.8
Cefaclor	1.5			7.2
Cefamandole	2.7
Cefazolin	2.1
Cefoperazone	2.6
Cefotaxime	3.4
Cefoxitin	2.2
Ceftazidime	1.8	2.7		4.1
Ceftizoxime	2.7			2.1
Ceftriaxone	3.2	4.1		3.2
Cephalexin	3.2
Cephaloridine	3.4
Cephalothin	2.5
Chenodiol	4.3
Chloral hydrate	10						1
Chlorambucil	5.8
Chlorcyclizine				2.1	8.2
Chlordiazepoxide				4.8			1
Chlorhexidine				10.8
Chlorocresol	9.6
Chloroquin				8.1	9.9
Chlorothiazide	6.8	9.5
Chlorphentermine				9.6			1
Chlorpromazine				9.3			1
Chlorpropamide	4.9
Chlorprothixene				8.8	7.6		1
Chlortetracycline	3.3	7.4		9.3
Chlorthalidone	9.4
Chlorzoxazone	8.3
Cimetidine				6.8
Cinchonine				4.3	8.4
Ciprofloxacin	6			8.8
Clindamycin				7.5
Clofibrate	3.5
Clonazepam	10.5			1.5			1
Clonidine				8.3			1
Clopenthixol				6.7	7.6		1
Clotrimazole				4.7
Cloxacillin	2.8
Clozapine				8			1
Cocaine				8.7			1
Codeine				8.2			1
Colchicine				1.9
Cromolyn	1.1	1.9
Cyanocobalamin				3.4
Cyclacillin	2.7			7.5
Cyclazocine				9.4			1
Cyclizine				8	2.5		1
Cyclobarbital	8.6						1
Cyclobenzapine				8.5			1
Cyclopentamine				11.5
Cyclopentolate				7.9
Cycloserine				4.5	7.4
Cyclothiazidec	9.1	10.5
Cyproheptadine				8.9			1
Cytarabine				4.3
Dacarbazine				4.4
Dantrolene	7.5
Dapsone				1.3	2.5
Daunorubicin				8.4
Debrisoquin				11.9
Dehydrocholic acid	5.12
Demeclocycline	3.3	7.2		9.4
Demoxepam				4.5	10.6		1
Deserpidine				6.7
Desipramine				10.4			1
Dexbrompheniramine				9.1	3.6
Dexchlorpheniramine				9.2	3.8		1
Dextroamphetamine				9.9			1
Dextrofenfluramine				9.1			1
Dextroindoprofen	4.6
Dextromethorphan				8.3			1
Dextromoramide				7			1
Diacetylmorphine(heroin)				7.8			1
Diatrizoic acid	3.4
Diazepam				3.4			1
Diazoxide	8.5
Dibenzepin				8.3			1
Dibucaine				8.9
Dichlorphenamide	7.4	8.6
Diclofenac	4.5
Dicloxacillin	2.8
Dicoumarol	4.4	8
Dicyclomine				9
Diethazine				9.1			1
Diethylcarbamazepine				7.7
Diflunisal	3
Dihydroergocriptine				6.9
Dihydroergocristine				6.9
Dihydroergotamine				6.9
Dihydrostreptomycin				7.8
Dilevolol				9.5
Diltiazem				7.7
Dimethadione	6.1						1
Dimethisoquin				6.3
Dinoproste	4.9
Dinoprostone	4.6
Diperodon				8.4
Diphenhydramine				9.1			1
Diphenoxylate				7.1
Diphenylpyraline				8.9			1
Dipipanone				8.5			1
Dipyridamole				6.4
Disopyramide				3.7	10.7			data from ACDlabs was used
Dobutamine				9.5
Dopamine	10.6			8.9
Doxepin				9			1
Doxorubicin				8.2	10.2
Doxycycline	3.4	7.7		9.5
Doxylamine				4.4	9.2		1
Droperidol				7.6			1
Emetine				8.2	7.4
Enalaprilat	2.3	3.4		8
Ephedrine				9.6
Epinephrine	10			8.9				values amended
Ergometrine				7.3
Ergonovine				6.8
Ergotarnine				6.4
Erialapril	3			5.5
Erythromycin				8.8
Estrone	10.8
Ethacrynic acid	3.5
Ethambutol				6.3	9.5
Ethoheptazine				8.5			1
Ethopropazine				9.6			1
Ethosuximide	9.5						1
Ethoxazolamide	8.1
Ethyl biscoumacetate	7.5
Ethylmorphine				8.2
Ethylnorepinephrine				8.4
Etidocaine				7.9
Etileprine	9			10.2
Etomidate				4.2			1
Eugenol	9.8
Fenclofenac	4.5
Fenfluramine				9.1			1
Fenoterol	10			8.6
Fenprofen	4.5
Fentanyl				8.4			1
Floxuridine	7.4
Flubiprofen	4.3
Flucloxacillin	2.7
Flucytosine	10.7			2.9
Flufenamic acid	3.9
Flumizole	10.7
Flunitrazepam				1.8			1
Fluorouracil	8	13
Flupenthixol				7.8			1
Fluphenazine				3.9	8.1		1
Flurazepam	8.2			1.9			1
Furosemide	3.9
Fusidic acid	5.4
Gentamicin				8.2
Glibenclamide	5.3
Glipizide	5.9
Glutethimide	9.2
Glyburide	5.3			5.5
Glycyclamine				8.3	11.9
Guanethidine				12.3
Guanoxan				8.3
Haloperidol				8.3			1
Hexetidine				8.3
Hexobarbital	8.2						1
Hexylcaine				9.1
Hexylresorcinol	9.5
Hippuric acid	3.6
Histamine				5.9	9.8
Homatropine				9.7
Hycanthone				3.4
Hydralazine				0.5	7.1
Hydrochlorothiazide	7	9.2
Hydrocodone				8.9			1
Hydrocortisone sodium succinate	5.1
Hydroflumethiazide	8.9	10.7
Hydromorphone				8.2			1
Hydroquinone	10	12
Hydroxyamphetamine				9.3
Hydroxyzine				2	7.1		1
Hyoscyamine				9.7
Ibuprofen	5.2
Idoxuridine	8.3
Imipramine				9.5			1
Indapamide	8.8
Indomethacin	4.5
Indoramin				7.7
Iocetamic acid	4.2
Iodipamide	3.5
Iodoquinol	8
Iopanoic acid	4.8
Iprindole	8.2						1
Ipronidazole				2.7
Isocarboxazid				10.4			1
Isoniazid				2	3.5	10.8
Isoproterenol	10.1	12.1		8.6
Isoxsuprine	9.8			8
Kanamycin				7.2
Ketamine				7.5			1
Ketobemidone				8.7			1
Ketoconazole				2.9	6.5
Ketoprofen	4.8
Labetalol	8.7			7.4
L-Cephaloglycin	4.6			7.1
Leucovorin	3.1	8.1	10.4
Levallorphan tartrate	4.5			6.9			1
Levobunolol				9.2
Levodopa	2.3	9.7	13.4	8.7
Levonordefrin	9.8			8.6
Levorphanol				9.2			1
Levothyroxine	2.2	6.7		10.1
Lidocaine				7.8
Lincomycin				7.5
Liothyronine	8.4
Lisinopril	1.7	3.3	11.1	7
Loperamide				8.6
Lorazepam	11.5			1.3			1
Loxapine				6.6			1
Lysergide				7.5			1
Maprotiline				10.2			1
Mazindol				8.6			1
Mecamylamine				11.2
Mechlorethamine				6.4
Meclizine				3.1	6.2		1
Meclofenamic acid	4
Medazepam				6.2			1
Mefenamic acid	4.2
Mepazine				9.3			1
Meperidine				8.7			1
Mephentermine				10.4
Mephobarbital	7.7						1
Mepindolol				8.9
Mepivacaine				7.7
Mercaptomerin	3.7	5.1
Mercaptopurine	7.8			11
Mesalamine	2.7			5.8
Mesna	9.1
Metaproterenol	11.8			8.8
Metaraminol				8.6
Methacycline	3.5	7.6		9.5
Methadone				8.3			1
Methamphetamine				10			1
Methapyrilene				3.7	8.9
Methaqualone				2.5			1
Metharbital	8.2						1
Methazolamide	7.3
Methdilazine				7.5			1
Methenamine				4.8
Methicillin	3
Methohexital	8.3						1
Methotrexate	3.8	4.8		5.6
Methotrimeprazine				9.2			1
Methoxamine				9.2
Methoxyphenamine				10.1
Methyclothiazide	9.4
Methyl nicotinate				3.1
Methyl paraben	8.4
Methyl salicylate	9.9
Methyldopa	2.3	10.4	12.6	9.2			1
Methylergonovine				6.6
Methylphenidate				8.8			1
Methylthiouracil	8.2
Methyprylon	12						1
Methysergide				6.62			1
Metoclopramide				0.6	9.3		1
Metolazone	9.7
Metopon				8.1			1
Metoprolol				9.7
Metronidazole				2.6
Metyrosine	2.7	10.1
Mexiletine				9.1
Mezlocillin	2.7
Miconazole				6.7
Midazolam				6.2			1
Minocycline	2.8	5	7.8	9.5
Minoxidil				4.6
Mitomycin				10.9
Molindone				6.9			1
Morphine	9.9			8			1
Moxalactam	2.5	7.7	10.2
Nabilone	13.5						1
Nadolol				9.4
Nafcillin	2.7
Nalbuphine	10			8.7			1
Nalidixic acid	6
Nalorphine				7.8			1
Naloxone				7.9			1
Naphazoline				10.9
Naproxen	4.2
Natamycin	4.6			8.4
Neostigmine				12
Niacin	2			4.8
Nicotinamide				0.5	3.4
Nicotine				3.1	8		1
Nikethamide				3.5			1
Nitrazepam	10.8			3.2			1
Nitrofurantoin	7.1
Norcodeine				5.7			1
Norepinephrine	9.8	12		8.6
Norfenephrine				8.7
Normorphine				9.8			1
Nortriptyline				9.7			1
Noscapine				6.2			1
Novobiocin	4.3	9.1
Nystatin	8.9			5.1
Octopamine	9.5			8.9
Orphenadrine				8.4			1
Oxacillin	2.7
Oxazepam	11.6			1.8			1
Oxprenolol				9.5
Oxybutynin				7
Oxycodone				8.9			1
Oxymorphone	9.3			8.5			1
Oxyphenbutazone	4.7
Oxypurinol	7.7
Oxytetracycline	3.3	7.3		9.1
Pamaquine				1.3	3.5	10
p-Aminobenzoic acid	4.9			2.5
p-Aminosalicylic acid	3.6			1.8
Papaverine				6.4
Pargyline				6.9
Pemoline				10.5			1
Penbutololc				9.3
Penicillamine	1.8	10.5		7.9
Penicillin G	2.8
Penicillin V	2.7
Pentamidine				11.4
Pentazocine	10			8.5			1
Pentobarbital	8.1						1
Pentoxiphylline				0.3
Perphenazine				3.7	7.8		1
Phenazocine				8.5			1
Phencyclidine				8.5			1
Phendimetrazine				7.6			1
Phenethicillin	2.8
Phenformin				2.7	11.8
Phenindamine				8.3
Phenindione	4.1
Pheniramine				4.2	9.3		1
Phenmetrazine				8.5			1
Phenobarbital	7.4						1
Phenolphthalein	9.7
Phenolsulfonphthalein	8.1
Phenothiazine				2.5
Phenoxybenzamine				4.4
Phenoxypropazine				6.9			1
Phentermine				10.1			1
Phentolamine				7.7
Phenylbutazone	4.5
Phenylephrine	10.1			8.8
Phenylpropanolamine				9.4
Phenyramidol				5.9
Phenytoin	8.3						1
Pheriacetin				2.2
Physostigmine				2	8.2
Pilocarpine				1.6	7.1
Pimozide				7.3	8.6		1
Pindolol				8.8
Piperazine				5.6	9.8
Pipradrol				9.7			1
Pirbuterol				3	7	10.3
Piroxicam	4.6
Pivampicillin				7
Polymyxin				8.9
Polythiazide	9.8
Practolol				9.5
Pralidoxime				7.9
Pramoxine				6.2
Prazepam				2.9			1
Prazosin				6.5
Prenalterol	10			9.5
Prilocaine				7.9
Probenecid	3.4
Procainamide				9.2
Procaine				8.8
Procarbazine				6.8
Prochlorperazine				3.7	8.1		1
Promazine				9.4			1
Promethazine				9.1			1
Proparacaine				3.2
Propiomazine				9.1			1
Propoxycaine				8.6
Propoxyphene				6.3			1
Propranolol				9.5
Propylhexedrine				10.4
Propylthiouracil	7.8
Pseudoephedrine				9.5
p-Synephrine	10.2			9.3
Pyrathiazine				8.9
Pyrazinamide				0.5
Pyridoxine	8.96			5
Pyrilamine				4	8.9
Pyrimethamine				7.3
Pyrrobutamine				8.8
Quinacrine				8.2	10.2
Quinethazone	9.3	10.7
Quinidine				4.2	7.9
Quinine				4.2	8.5
Ranitidine				2.3	8.2
Rescinnamine				6.4
Reserpine				6.6			1
Rifampin	1.7			7.9
Rimiterol	10.3			8.7
Ritodrine				9
Rolitetracycline	7.4
Rotoxamine				8.1
Saccharin	1.6
Salicylamide	8.2
Salicylic acid	3	13.4
Salsalate	3.5	9.8
Scopolamine				7.6			1
Secobarbital	7.9	12.6					1
Serotonin	9.8			4.9	9.1
Sotalol	8.5			9.8
Sparteine				4.8	12
Spiperone				8.3	9.1		1
Streptozocin				1.3
Strychnine				2.3	8		1
Succinylsulfathiazole	4.5
Sufentanil				8			1
Sulfacetamide	5.4			1.8
Sulfadiazine	6.5			2
Sulfadimethoxine	6.7			2
Sulfaguanidine	12.1			2.8
Sulfamerazine	7.1			2.3
Sulfamethazine	7.4			2.4
Sulfamethizole	5.5			2
Sulfamethoxazole	5.6
Sulfaphenazole	6.5			1.9
Sulfapyridine	8.43			2.6
Sulfasalazine	2.4	9.7	11.8
Sulfathiazole	7.1			2.4
Sulfinpyrazone	2.8
Sulfisoxazole	5
Sulindac	4.5
Sulpiride				9.1			1
Sulthiame	10						1
Talbutal	7.8						1
Tamoxifen				8.9
Temazepam				1.6			1
Terbutaline	10.1	11.2		8.8
Tetracaine				8.4
Tetracycline	3.3	7.7		9.7
Tetrahydrocannabinol (THC)	10.6						1
Tetrahydrozoline				10.5
Thenyldiamine				3.9	8.9
Theobromine	10.1			0.1
Theophylline	8.6			3.5
Thiamine				4.8	9
Thiamylal	7.5						1
Thiazbendazole				4.7
Thioguanine	8.2
Thiopental	7.5						1
Thiopropazate				3.2	7.2		1
Thioridazine				9.5			1
Thiothixene				7.7	7.9		1
Thiouracil	7.5
Thonzylamine				2.2	9
Ticarcillin	2.6	3.4
Ticrynafen	2.7
Timolol				8.8
Timoprazole				3.1	8.8
Tiotidine				6.8
Tiprofenic acid	3							value amended
Tobramycin				6.7	8.3	9.9
Tocainide				7.5
Tolamolol				7.9
Tolazamide	3.1			5.7
Tolazoline				10.3
Tolbutamide	5.4
Tolmetin	3.5
Tramzoline				10.7
Tranylcypromine				8.2			1
Trazodone				6.7			1
Triamterene				6.2
Trichlormethiazide	8.6
Trifluperazine				3.9	8.1		1
Triflupromazine				9.2			1
Trimeprazine				9			1
Trimethobenzamide				8.3			1
Trimethoprim				6.6
Trimipramine				8			1
Tripelennamine				4.2	8.7
Triprolidine				6.5
Troleandomycin				6.6
Tromethamine				8.1
Tropicamide				5.3
Tuaminoheptane				10.5
Tubocurarine				8.1	9.1
Tyramine	10.9			9.3
Valproic acid	4.8						1
Verapamil				8.9
Vidarabine				3.5	12.5
Viloxazine				8.1			1
Vinbarbital	8						1
Vinblastine				5.4	7.4
Vincristine				5	7.4
Vindesine				6	7.7
Warfarin	5.1
Xylometazoline				10.2
Zimeldine				3.8	8.74		1
